# Supplementary material for: Clues to Non-Invasive Implantation Window Monitoring: Isolation and Characterisation of Endometrial Exosomes
Source: Cells. 2019 Aug 1;8(8):811. doi: 10.3390/cells8080811 (PMC6721457; doi:10.3390/cells8080811)
Supplement: Supplementary file 1 [file cells-08-00811-s001.zip]

Archive with 3 entries (3 files):
- Supplementary Figure 1.tif
- Supplementary Figure 2.tif
- Supplementary table 1.docx
